# Supplementary material for: Completing the view – histologic insights from circular AAA specimen including 3D imaging: A methodologic approach towards histologic analysis of circumferential AAA samples
Source: Diagn Pathol. 2023 Jun 12;18:73. doi: 10.1186/s13000-023-01359-z (PMC10259026; doi:10.1186/s13000-023-01359-z)
Supplement: Supplementary file 1 — Additional file 1: Suppl. Table 1. Antibody list. Suppl. Figure 1. Sample preparation Patient 1-5. Suppl. Figure 2. Patient 1 sample acquisition and HE histomorphology. Suppl. Figure 3. Patient 1 sample acquisition, histomorphology and immunohistochemistry I. Suppl. Figure 4. Patient 1 sample acquisition, histomorphology and immunohistochemistry II. Suppl. Figure 5. Patient 1 sample acquisition, histomorphology and immunohistochemistry III. Suppl. Figure 6. Patient 1 sample acquisition, histomorphology and immunohistochemistry IV. Suppl. Figure 7. Patient 1 sample acquisition, histomorphology and immunohistochemistry V. Suppl. Figure 8. Patient 1 sample acquisition, histomorphology and immunohistochemistry VI. Suppl. Figure 9. Patient 1 sample acquisition, histomorphology and immunohistochemistry VII. Suppl. Figure 10. Patient 1 sample acquisition, histomorphology and immunohistochemistry VIII. Suppl. Figure 11. Patient 2 sample acquisition and histomorphology 1. Suppl. Figure 12. Patient 2 sample acquisition and histomorphology 2. Suppl. Figure 13. Patient 2 sample acquisition and histomorphology 4. Suppl. Figure 14. Patient 2 sample acquisition and histomorphology 5. Suppl. Figure 15. Patient 2 sample acquisition and histomorphology 6. Suppl. Figure 16. Patient 2 sample acquisition and histomorphology 7. Suppl. Figure 17. Patient 4 sample acquisition and histomorphology. Suppl. Figure 18. Patient 4 sample acquisition, histomorphology and immunohistochemistry 1. Suppl. Figure 19. Patient 4 sample acquisition, histomorphology and immunohistochemistry 2. Suppl. Figure 20. Patient 5 sample acquisition and histomorphology. [file 13000_2023_1359_MOESM1_ESM.zip]

Archive with 2 entries (2 files):
- Supplement Material.docx
- SupplFigures_rev.pptx
